# Supplementary material for: USP39 regulates pyruvate handling in non-small cell lung cancer
Source: Cell Death Discov. 2024 Dec 18;10:502. doi: 10.1038/s41420-024-02264-0 (PMC11655846; doi:10.1038/s41420-024-02264-0)
Supplement: Supplementary file 2 — Supplementary Table 1 [file 41420_2024_2264_MOESM2_ESM.xlsx]

## Sheet: usp39_sh1_msea_qea_result
Column1	Total Cmpd	Hits	Statistic Q	Expected Q	Raw p	Holm p	FDR
Warburg Effect	58	13	95.085	20	2.7462e-06	0.00020871	1.6576e-05
Pentose Phosphate Pathway	29	9	94.764	20	2.8036e-06	0.00021027	1.6576e-05
Gluconeogenesis	35	9	96.975	20	4.5825e-06	0.00033911	1.6576e-05
Glycine and Serine Metabolism	59	8	99.129	20	8.1572e-06	0.00057876	1.6576e-05
Urea Cycle	29	7	99.23	20	8.718e-06	0.00060154	1.6576e-05
Arginine and Proline Metabolism	53	7	99.161	20	8.8038e-06	0.00060154	1.6576e-05
Glycolysis	25	7	95.699	20	2.1289e-05	0.00064607	2.4514e-05
Glutamate Metabolism	49	6	99.135	20	9.0387e-06	0.00060559	1.6576e-05
Purine Metabolism	74	6	99.177	20	9.2486e-06	0.00060559	1.6576e-05
Aspartate Metabolism	35	6	99.324	20	9.6585e-06	0.00060849	1.6576e-05
Ammonia Recycling	32	5	99.136	20	9.1273e-06	0.00060559	1.6576e-05
Alanine Metabolism	17	5	99.136	20	9.1273e-06	0.00060559	1.6576e-05
Citric Acid Cycle	32	5	99.21	20	1.0239e-05	0.00063483	1.6576e-05
Phenylalanine and Tyrosine Metabolism	28	4	99.416	20	1.0591e-05	0.00064607	1.6576e-05
Cysteine Metabolism	26	4	99.315	20	1.0689e-05	0.00064607	1.6576e-05
Pyruvate Metabolism	48	4	99.311	20	1.125e-05	0.00064607	1.6576e-05
Mitochondrial Electron Transport Chain	19	4	95.807	20	2.3138e-05	0.00064607	2.6246e-05
Methionine Metabolism	43	3	99.221	20	1.1056e-05	0.00064607	1.6576e-05
Amino Sugar Metabolism	33	3	99.311	20	1.1246e-05	0.00064607	1.6576e-05
Propanoate Metabolism	42	3	99.421	20	1.1986e-05	0.00064607	1.6576e-05
Transfer of Acetyl Groups into Mitochondria	22	3	99.19	20	1.2048e-05	0.00064607	1.6576e-05
Nicotinate and Nicotinamide Metabolism	37	3	99.417	20	1.2932e-05	0.00064607	1.6576e-05
Starch and Sucrose Metabolism	31	3	99.308	20	1.3087e-05	0.00064607	1.6576e-05
Carnitine Synthesis	22	3	97.61	20	1.6801e-05	0.00064607	1.9644e-05
Fructose and Mannose Degradation	32	3	95.728	20	2.4009e-05	0.00064607	2.6834e-05
Glycerolipid Metabolism	25	3	95.698	20	2.7429e-05	0.00064607	3.0211e-05
Malate-Aspartate Shuttle	10	2	99.565	20	5.9425e-06	0.0004338	1.6576e-05
Tyrosine Metabolism	72	2	99.4	20	6.957e-06	0.0005009	1.6576e-05
Glucose-Alanine Cycle	13	2	98.064	20	8.1515e-06	0.00057876	1.6576e-05
Lysine Degradation	30	2	99.432	20	1.1009e-05	0.00064607	1.6576e-05
Glutathione Metabolism	21	2	99.221	20	1.1051e-05	0.00064607	1.6576e-05
Bile Acid Biosynthesis	65	2	99.221	20	1.1051e-05	0.00064607	1.6576e-05
Oxidation of Branched Chain Fatty Acids	26	2	99.421	20	1.1981e-05	0.00064607	1.6576e-05
Valine, Leucine and Isoleucine Degradation	60	2	99.421	20	1.1981e-05	0.00064607	1.6576e-05
Tryptophan Metabolism	60	2	99.421	20	1.1981e-05	0.00064607	1.6576e-05
Phytanic Acid Peroxisomal Oxidation	26	2	99.421	20	1.1981e-05	0.00064607	1.6576e-05
Threonine and 2-Oxobutanoate Degradation	20	2	99.409	20	1.2659e-05	0.00064607	1.6576e-05
Pyrimidine Metabolism	59	2	99.417	20	1.2927e-05	0.00064607	1.6576e-05
Biotin Metabolism	8	2	99.416	20	1.3056e-05	0.00064607	1.6576e-05
Pantothenate and CoA Biosynthesis	21	2	99.418	20	1.3067e-05	0.00064607	1.6576e-05
Selenoamino Acid Metabolism	28	2	99.418	20	1.3067e-05	0.00064607	1.6576e-05
Histidine Metabolism	43	2	99.418	20	1.3067e-05	0.00064607	1.6576e-05
Fatty acid Metabolism	43	2	99.418	20	1.3067e-05	0.00064607	1.6576e-05
Riboflavin Metabolism	20	2	99.418	20	1.3067e-05	0.00064607	1.6576e-05
Butyrate Metabolism	19	2	99.418	20	1.3067e-05	0.00064607	1.6576e-05
Thiamine Metabolism	9	2	99.418	20	1.3067e-05	0.00064607	1.6576e-05
Phenylacetate Metabolism	9	2	99.418	20	1.3067e-05	0.00064607	1.6576e-05
Ethanol Degradation	19	2	99.418	20	1.3067e-05	0.00064607	1.6576e-05
Mitochondrial Beta-Oxidation of Short Chain Saturated Fatty Acids	27	2	99.418	20	1.3067e-05	0.00064607	1.6576e-05
Mitochondrial Beta-Oxidation of Medium Chain Saturated Fatty Acids	27	2	99.418	20	1.3067e-05	0.00064607	1.6576e-05
Mitochondrial Beta-Oxidation of Long Chain Saturated Fatty Acids	28	2	99.418	20	1.3067e-05	0.00064607	1.6576e-05
Nucleotide Sugars Metabolism	20	2	99.311	20	1.4248e-05	0.00064607	1.6919e-05
Inositol Metabolism	33	2	99.311	20	1.4248e-05	0.00064607	1.6919e-05
Galactose Metabolism	38	2	99.311	20	1.4248e-05	0.00064607	1.6919e-05
Inositol Phosphate Metabolism	26	2	99.311	20	1.4248e-05	0.00064607	1.6919e-05
Glycerol Phosphate Shuttle	11	2	90.206	20	0.003011	0.018066	0.003223
Beta-Alanine Metabolism	34	1	99.461	20	1.0898e-05	0.00064607	1.6576e-05
Steroid Biosynthesis	48	1	99.418	20	1.2707e-05	0.00064607	1.6576e-05
Sphingolipid Metabolism	40	1	99.418	20	1.2707e-05	0.00064607	1.6576e-05
Sulfate/Sulfite Metabolism	22	1	99.418	20	1.2707e-05	0.00064607	1.6576e-05
Beta Oxidation of Very Long Chain Fatty Acids	17	1	99.418	20	1.2707e-05	0.00064607	1.6576e-05
Folate Metabolism	29	1	99.418	20	1.2707e-05	0.00064607	1.6576e-05
Betaine Metabolism	21	1	99.418	20	1.2707e-05	0.00064607	1.6576e-05
Lactose Synthesis	20	1	99.418	20	1.2707e-05	0.00064607	1.6576e-05
Spermidine and Spermine Biosynthesis	18	1	99.418	20	1.2707e-05	0.00064607	1.6576e-05
Lactose Degradation	9	1	99.418	20	1.2707e-05	0.00064607	1.6576e-05
Phosphatidylinositol Phosphate Metabolism	17	1	99.418	20	1.2707e-05	0.00064607	1.6576e-05
Trehalose Degradation	11	1	99.418	20	1.2707e-05	0.00064607	1.6576e-05
Phosphatidylcholine Biosynthesis	14	1	99.418	20	1.2707e-05	0.00064607	1.6576e-05
Phosphatidylethanolamine Biosynthesis	12	1	99.418	20	1.2707e-05	0.00064607	1.6576e-05
Porphyrin Metabolism	40	1	94.186	20	0.0012928	0.0090499	0.0014037
Phospholipid Biosynthesis	29	1	89.504	20	0.0042849	0.021424	0.004342
Plasmalogen Synthesis	26	1	89.504	20	0.0042849	0.021424	0.004342
De Novo Triacylglycerol Biosynthesis	9	1	89.504	20	0.0042849	0.021424	0.004342
Cardiolipin Biosynthesis	11	1	89.504	20	0.0042849	0.021424	0.004342
Pyruvaldehyde Degradation	10	1	86.373	20	0.0073069	0.021424	0.0073069

## Sheet: usp39_sh2_msea_qea_result
Column1	Total Cmpd	Hits	Statistic Q	Expected Q	Raw p	Holm p	FDR
Warburg Effect	58	13	96.404	20	1.9589e-06	0.00013516	5.3682e-06
Gluconeogenesis	35	9	97.677	20	7.0777e-07	5.1668e-05	5.3682e-06
Pentose Phosphate Pathway	29	9	96.198	20	2.2189e-06	0.00015088	5.3682e-06
Glycine and Serine Metabolism	59	8	99.44	20	2.4384e-06	0.00016337	5.3682e-06
Urea Cycle	29	7	99.456	20	2.5421e-06	0.00016523	5.3682e-06
Arginine and Proline Metabolism	53	7	99.399	20	2.6128e-06	0.00016702	5.3682e-06
Glycolysis	25	7	96.495	20	7.0451e-06	0.0001914	8.1125e-06
Citric Acid Cycle	32	6	99.498	20	2.497e-06	0.0001648	5.3682e-06
Glutamate Metabolism	49	6	99.453	20	2.6097e-06	0.00016702	5.3682e-06
Purine Metabolism	74	6	99.463	20	2.7874e-06	0.00016724	5.3682e-06
Aspartate Metabolism	35	6	99.53	20	2.9755e-06	0.00017556	5.3682e-06
Ammonia Recycling	32	5	99.472	20	2.6109e-06	0.00016702	5.3682e-06
Alanine Metabolism	17	5	99.472	20	2.6109e-06	0.00016702	5.3682e-06
Phenylalanine and Tyrosine Metabolism	28	4	99.684	20	3.0254e-06	0.00017556	5.3682e-06
Cysteine Metabolism	26	4	99.611	20	3.0857e-06	0.00017588	5.3682e-06
Pyruvate Metabolism	48	4	99.57	20	3.4812e-06	0.0001914	5.3682e-06
Mitochondrial Electron Transport Chain	19	4	96.644	20	7.5369e-06	0.0001914	8.5493e-06
Carnitine Synthesis	22	3	98.233	20	1.419e-06	9.9332e-05	5.3682e-06
Transfer of Acetyl Groups into Mitochondria	22	3	99.481	20	3.3586e-06	0.00018808	5.3682e-06
Amino Sugar Metabolism	33	3	99.57	20	3.4799e-06	0.0001914	5.3682e-06
Methionine Metabolism	43	3	99.524	20	3.5921e-06	0.0001914	5.3682e-06
Propanoate Metabolism	42	3	99.69	20	3.63e-06	0.0001914	5.3682e-06
Nicotinate and Nicotinamide Metabolism	37	3	99.656	20	4.2303e-06	0.0001914	5.3682e-06
Starch and Sucrose Metabolism	31	3	99.539	20	4.7548e-06	0.0001914	5.847e-06
Fructose and Mannose Degradation	32	3	96.584	20	7.8929e-06	0.0001914	8.8214e-06
Glycerolipid Metabolism	25	3	96.543	20	8.9751e-06	0.0001914	9.8856e-06
Glucose-Alanine Cycle	13	2	98.839	20	3.1725e-07	2.4111e-05	5.3682e-06
Tyrosine Metabolism	72	2	99.756	20	3.8569e-07	2.8927e-05	5.3682e-06
Malate-Aspartate Shuttle	10	2	99.853	20	7.9738e-07	5.7411e-05	5.3682e-06
Lysine Degradation	30	2	99.845	20	8.974e-07	6.3715e-05	5.3682e-06
Glutathione Metabolism	21	2	99.524	20	3.5909e-06	0.0001914	5.3682e-06
Bile Acid Biosynthesis	65	2	99.524	20	3.5909e-06	0.0001914	5.3682e-06
Oxidation of Branched Chain Fatty Acids	26	2	99.69	20	3.6288e-06	0.0001914	5.3682e-06
Valine, Leucine and Isoleucine Degradation	60	2	99.69	20	3.6288e-06	0.0001914	5.3682e-06
Tryptophan Metabolism	60	2	99.69	20	3.6288e-06	0.0001914	5.3682e-06
Phytanic Acid Peroxisomal Oxidation	26	2	99.69	20	3.6288e-06	0.0001914	5.3682e-06
Threonine and 2-Oxobutanoate Degradation	20	2	99.651	20	4.1497e-06	0.0001914	5.3682e-06
Pyrimidine Metabolism	59	2	99.656	20	4.2289e-06	0.0001914	5.3682e-06
Biotin Metabolism	8	2	99.675	20	4.2374e-06	0.0001914	5.3682e-06
Pantothenate and CoA Biosynthesis	21	2	99.676	20	4.238e-06	0.0001914	5.3682e-06
Selenoamino Acid Metabolism	28	2	99.676	20	4.238e-06	0.0001914	5.3682e-06
Histidine Metabolism	43	2	99.676	20	4.238e-06	0.0001914	5.3682e-06
Fatty acid Metabolism	43	2	99.676	20	4.238e-06	0.0001914	5.3682e-06
Riboflavin Metabolism	20	2	99.676	20	4.238e-06	0.0001914	5.3682e-06
Butyrate Metabolism	19	2	99.676	20	4.238e-06	0.0001914	5.3682e-06
Thiamine Metabolism	9	2	99.676	20	4.238e-06	0.0001914	5.3682e-06
Phenylacetate Metabolism	9	2	99.676	20	4.238e-06	0.0001914	5.3682e-06
Ethanol Degradation	19	2	99.676	20	4.238e-06	0.0001914	5.3682e-06
Mitochondrial Beta-Oxidation of Short Chain Saturated Fatty Acids	27	2	99.676	20	4.238e-06	0.0001914	5.3682e-06
Mitochondrial Beta-Oxidation of Medium Chain Saturated Fatty Acids	27	2	99.676	20	4.238e-06	0.0001914	5.3682e-06
Mitochondrial Beta-Oxidation of Long Chain Saturated Fatty Acids	28	2	99.676	20	4.238e-06	0.0001914	5.3682e-06
Nucleotide Sugars Metabolism	20	2	99.55	20	5.0007e-06	0.0001914	5.847e-06
Inositol Metabolism	33	2	99.55	20	5.0007e-06	0.0001914	5.847e-06
Galactose Metabolism	38	2	99.55	20	5.0007e-06	0.0001914	5.847e-06
Inositol Phosphate Metabolism	26	2	99.55	20	5.0007e-06	0.0001914	5.847e-06
Glycerol Phosphate Shuttle	11	2	90.863	20	0.0026408	0.015845	0.0028268
Beta-Alanine Metabolism	34	1	99.868	20	6.5033e-07	4.8124e-05	5.3682e-06
Steroid Biosynthesis	48	1	99.676	20	3.9313e-06	0.0001914	5.3682e-06
Sphingolipid Metabolism	40	1	99.676	20	3.9313e-06	0.0001914	5.3682e-06
Sulfate/Sulfite Metabolism	22	1	99.676	20	3.9313e-06	0.0001914	5.3682e-06
Beta Oxidation of Very Long Chain Fatty Acids	17	1	99.676	20	3.9313e-06	0.0001914	5.3682e-06
Folate Metabolism	29	1	99.676	20	3.9313e-06	0.0001914	5.3682e-06
Betaine Metabolism	21	1	99.676	20	3.9313e-06	0.0001914	5.3682e-06
Lactose Synthesis	20	1	99.676	20	3.9313e-06	0.0001914	5.3682e-06
Spermidine and Spermine Biosynthesis	18	1	99.676	20	3.9313e-06	0.0001914	5.3682e-06
Lactose Degradation	9	1	99.676	20	3.9313e-06	0.0001914	5.3682e-06
Phosphatidylinositol Phosphate Metabolism	17	1	99.676	20	3.9313e-06	0.0001914	5.3682e-06
Trehalose Degradation	11	1	99.676	20	3.9313e-06	0.0001914	5.3682e-06
Phosphatidylcholine Biosynthesis	14	1	99.676	20	3.9313e-06	0.0001914	5.3682e-06
Phosphatidylethanolamine Biosynthesis	12	1	99.676	20	3.9313e-06	0.0001914	5.3682e-06
Porphyrin Metabolism	40	1	92.429	20	0.002206	0.015442	0.002395
Phospholipid Biosynthesis	29	1	90.159	20	0.0037577	0.018788	0.0038078
Plasmalogen Synthesis	26	1	90.159	20	0.0037577	0.018788	0.0038078
De Novo Triacylglycerol Biosynthesis	9	1	90.159	20	0.0037577	0.018788	0.0038078
Cardiolipin Biosynthesis	11	1	90.159	20	0.0037577	0.018788	0.0038078
Pyruvaldehyde Degradation	10	1	87.552	20	0.0060702	0.018788	0.0060702
